# Supplementary material for: De novo strategy with engineering anti-Kasha/Kasha fluorophores enables reliable ratiometric quantification of biomolecules
Source: Nat Commun. 2020 Feb 7;11:793. doi: 10.1038/s41467-020-14615-3 (PMC7005775; doi:10.1038/s41467-020-14615-3)
Supplement: Supplementary file 3 — Source Data [file 41467_2020_14615_MOESM3_ESM.xlsx]

## Sheet: Figure 4d
Figure 4d
	Parameter x	Parameter y	Parameter z
	8.03	846.157	70.5115
	7.08	622.983	96.5837
	6.15	228.412	101.592
	5.08	50.0659	103.678
	4.2	12.4916	97.6346
	3.29	8.01864	94.3818
	2.18	8.07232	87.1488

## Sheet: Figure 4e
Figure 4e
	Parameter x	Parameter y	Parameter z
	1.76	6.01752	60.975
	3.32	6.89372	62.6471
	4.06	9.42441	62.5706
	4.89	38.5363	60.9434
	6.05	266.582	65.0437
	7.45	704.795	71.5957
	8	710.278	82.321
	8.98	766.792	85.4724
	10.04	745.375	80.5925

## Sheet: Figure 4f
Figure 4f
	Parameter x	Parameter y	Parameter z
	1.76	17.6977	47.0682
	3.32	18.7259	46.104
	4.06	21.738	47.1622
	4.89	45.571	48.1776
	6.05	201.158	48.1897
	7.43	667.381	54.3608
	8	774.519	60.4328
	8.98	876.553	66.643
	10.04	899.074	59.7612

## Sheet: Figure 4g
Figure 4g
	Parameter x	Parameter y
	5	6.55443
	10	6.40731
	15	6.18741
	20	6.06536
	25	5.74737
	30	5.57274

## Sheet: Figure 4h
Figure 4h
	Parameter x	Parameter y
	5	1.96884
	10	1.88644
	15	1.48706
	20	1.64155
	25	1.65139
	30	2.11709

## Sheet: Figure 4j
Figure 4j
			Parameter y			Parameter z
	Parameter x	Parameter 1	Parameter 2	Parameter 3	Parameter 1	Parameter 2	Parameter 3
	8	0.18281	0.24685	0.20392	0.03301	0.04374	0.03235
	7	0.09968	0.13578	0.07037	0.03312	0.03844	0.03864
	6	0.06675	0.04934	0.07945	0.03514	0.03875	0.02832
	5	0.03388	0.04286	0.03327	0.03562	0.02945	0.04845

## Sheet: Figure 4k
Figure 4k
	Parameter x	Parameter 1	Parameter 2	Parameter 3
	8	5.53802	5.64358	6.30356
	7	3.0093	3.53226	1.82117
	6	1.89933	1.27329	2.80544
	5	0.951151	1.45535	0.686687

## Sheet: Figure 5d
Figure 5d
	Parameter x	Parameter y	Parameter z
	0	25.8929	164.675
	6.67	192.209	158.239
	10	293.33	155.291
	20	522.199	150.668
	30	647.4	149.829

## Sheet: Figure 5e
Figure 5e
	Parameter x	Parameter y
	0	0.157237
	6.67	1.21467
	10	1.88891
	20	3.46589
	30	4.32092

## Sheet: Figure 5h
Figure 5h
	Parameter x	Parameter y	Parameter z
	0	66.6483	188.447
	2	118.244	184.701
	6	185.108	195.232
	8	247.023	197.472
	12	291.05	187.187
	18	343.111	183.712
	20	396.464	187.682

[truncated: 16 more sheets: Figure 5i, Figure 5l, Figure 5m, Figure 6i, Figure 6j, Figure 6k, Supplementary Figure 15, Supplementary Figure 17, Supplementary Figure 24, Supplementary Figure 26a, Supplementary Figure 26b, Supplementary Figure 31, Supplementary Figure 32a, Supplementary Figure 32b, Supplementary Figure 34f, Supplementary Table 7]
